# Supplementary material for: Involvement of the central hypothalamic-pituitary-adrenal axis in hair growth and melanogenesis among different mouse strains
Source: PLoS One. 2018 Oct 24;13(10):e0202955. doi: 10.1371/journal.pone.0202955 (PMC6200183; doi:10.1371/journal.pone.0202955)
Supplement: S4 File — (XLSX) [file pone.0202955.s004.xlsx]

## Sheet: open-field test
open-filed test——locomotor activity, rearing					n=8-9
	locomotor activity	rearing			locomotor activity	rearing			locomotor activity	rearing			locomotor activity	rearing			locomotor activity	rearing
C57BL/6-ctrl	131	41		CBA/J-ctrl	100	12		C3H/HeN-ctrl	60	7		BALB/c-ctrl	119	26		ICR-ctrl	145	16
	123	27			94	35			56	18			134	28			219	34
	120	28			107	9			45	4			79	16			98	26
	135	29			125	25			78	21			94	20			209	13
	120	21			105	21			72	34			132	22			172	20
	144	19			126	15			63	12			101	18			111	10
	132	30			97	27			50	6			113	13			187	25
	83	26			133	23			98	18			96	8			178	12
	124	37											153	13			182	18
C57BL/6-crs	104	10		CBA/J-crs	102	1		C3H/HeN-crs	58	17		BALB/c-crs	70	8		ICR-crs	145	11
	55	20			83	12			55	9			107	16			168	21
	99	14			68	6			66	11			93	9			156	13
	115	21			71	15			50	12			62	3			147	5
	66	11			118	7			25	15			84	14			145	16
	81	33			109	19			42	8			90	6			165	3
	85	12			74	22			44	9			100	15			142	7
	61	18			81	12			34	7			114	18			137	14
	90	27											109	14			150	8

## Sheet: tail suspension test
tail suspension test——duration of immobility					n=8-9
	duration of immobility			duration of immobility			duration of immobility			duration of immobility			duration of immobility
C57BL/6-ctrl	60.6		CBA/J-ctrl	65.2		C3H/HeN-ctrl	19.2		BALB/c-ctrl	38.3		ICR-ctrl	90
	117.4			84.8			23.5			57.6			39.1
	75.4			66.3			6.9			35.4			55.4
	48.5			36.5			21.7			62.2			41
	70.2			74.7			2.3			27.4			56.4
	98.4			32.9			1.2			77.5			33.4
	80.7			76.6			2.5			53.3			73.1
	99.2			73.6			1.1			45.7			71.9
	94.8									61.5			80.4
C57BL/6-crs	111.4		CBA/J-crs	133.5		C3H/HeN-crs	7.5		BALB/c-crs	70.3		ICR-crs	77.1
	91.3			139.2			24.9			93.1			35.7
	155.6			143.9			8.1			36.9			85.5
	77.4			88.1			5.8			118.8			91.4
	123			92.3			12.5			60.8			78
	112.5			83			14.3			32.5			100.1
	92.8			128.7			16.6			89			90
	121.2			121.5			15.4			99.7			78.2
	146.6									75.2			112.8

## Sheet: forced swim test
forced swim test——duration of immobility					n=8-9
	duration of immobility			duration of immobility			duration of immobility			duration of immobility			duration of immobility
C57BL/6-ctrl	166		CBA/J-ctrl	45.7		C3H/HeN-ctrl	149.5		BALB/c-ctrl	157.5		ICR-ctrl	33.6
	72.8			68.1			148.4			183.7			41.7
	83.8			89.7			63.4			163.9			13.2
	70.7			102.5			127.6			150.8			36.6
	66.2			47.7			63.7			193.9			6.2
	136.2			55.8			29.9			107.8			0
	130			80.2			31.7			170.1			94.8
	83.8			94.6			66.9			190.9			27.6
	70.7									242.8			94.6
C57BL/6-crs	276.2		CBA/J-crs	88.1		C3H/HeN-crs	175.1		BALB/c-crs	189.8		ICR-crs	0
	228.5			90.6			180.3			252.1			129.8
	273.9			123.6			160.2			204.3			79.2
	272.4			114.3			114.7			181.1			39.6
	236.8			149.3			157.5			245.2			69.8
	201.3			76.1			139.9			221.5			166.7
	260.5			106.2			132.8			259.5			73.9
	172.8			96.7			164.8			233.5			41.4
	165.6									234			47.8

## Sheet: histology
histology——number of hair follicles				n=3	10 visual fields/n
	C57BL/6			CBA/J			BALB/c
	ctrl	crs		ctrl	crs		ctrl	crs
	74	38		61	33		60	24
	61	32		68	50		59	30
	61	21		64	40		52	32
	65	30		60	40		70	33
	58	44		34	39		60	21
	72	29		54	35		42	21
	73	44		52	60		56	26
	66	23		61	44		62	23
	57	37		50	44		64	25
	52	30		55	36		55	29
mean	63.9	32.8	mean	55.9	42.1		58	26.4
	62	37		34	33		63	33
	67	32		45	26		64	24
	55	28		64	24		61	26
	46	29		48	28		66	37
	56	31		45	36		68	23
	52	24		38	28		64	31
	51	19		42	19		68	30
	68	17		38	22		69	26
	59	24		52	30		70	31
	60	34		56	25		69	25
mean	57.6	27.5	mean	46.2	27.1		66.2	28.6
	47	35		60	21		55	28
	67	22		57	26		58	35
	57	17		64	33		45	41
	33	25		47	41		49	31
	41	34		55	32		63	38
	55	19		45	25		69	32
	72	41		51	27		67	36
	58	22		38	37		56	31
	46	24		59	25		64	36
	52	34		61	34		62	38
mean	52.8	27.3	mean	53.7	30.1		58.8	34.6

## Sheet: changes in protein
western blot——changes in protein expressions
control(ctrl) value taken as onefold in each case
POMC			CRF			GR			TYR			TRP-1			TRP-2
C57BL/6			C57BL/6			C57BL/6			C57BL/6			C57BL/6			C57BL/6
ctrl	crs		ctrl	crs		ctrl	crs		ctrl	crs		ctrl	crs		ctrl	crs
1	0.628114		1	0.65468		1	0.81822		1	0.610576		1	0.864528		1	0.589719
1	0.555683		1	0.511228		1	0.786641		1	0.695072		1	0.691503		1	0.561973
1	0.601867		1	0.642776		1	0.721345		1	0.767702		1	0.799175		1	0.418199
CBA/J			CBA/J			CBA/J			CBA/J			CBA/J			CBA/J
ctrl	crs		ctrl	crs		ctrl	crs		ctrl	crs		ctrl	crs		ctrl	crs
1	0.839185		1	0.868938		1	0.96762		1	0.937653		1	0.912575		1	0.977371
1	0.828404		1	0.99853		1	0.736962		1	0.919328		1	1.03219		1	0.606674
1	0.79706		1	0.885583		1	0.831642		1	0.839677		1	0.75271		1	0.59172
BALB/c			BALB/c			BALB/c			BALB/c			BALB/c			BALB/c
ctrl	crs		ctrl	crs		ctrl	crs		ctrl	crs		ctrl	crs		ctrl	crs
1	0.915456		1	0.696768		1	0.935042		1	0.85759		1	0.803037		1	0.918967
1	0.914348		1	0.543537		1	0.738868		1	0.720237		1	0.936612		1	0.93522
1	0.869309		1	0.876394		1	0.829323		1	0.91227		1	0.750467		1	0.819237

## Sheet: corticosterone concentrations
ELISA——corticosterone concetrations (ng/ml）					n=6
C57BL/6		CBA/J		BALB/c
ctrl		ctrl		ctrl
157.327		94.0546		175.05
164.073		104.436		201.286
100.114		114.561		156.257
130.347		189.391		138.678
130.837		140.351		127.189
201.895		177.773		199.715
crs		crs		crs
287.562		193.485		218.295
190.494		178.572		193.965
191.122		226.746		186.198
137.8		353.589		239.37
229.839		156.834		231.086
237.353		194.947		173.595
